# Supplementary material for: Antibodies to Human Herpesviruses and Rate of Incident Cardiovascular Events and All-Cause Mortality in the UK Biobank Infectious Disease Pilot Study
Source: Open Forum Infect Dis. 2022 Jun 11;9(7):ofac294. doi: 10.1093/ofid/ofac294 (PMC9301583; doi:10.1093/ofid/ofac294)
Supplement: ofac294_Supplementary_Data [file ofac294_supplementary_data.zip]

Archive with 7 entries (7 files):
- supp_fig1_dag.tif
- supplementary_table1.docx
- supplementary_table2.docx
- supplementary_table3_tertiles.docx
- supplementary_table4_sens_firstmmt.docx
- supplementary_table5_sens_continuous.docx
- supplementary_table6_ethnic_HHVseroprev.docx
